# Supplementary material for: A Patched-Like Protein PsPTL Is Not Essential for the Growth and Response to Various Stresses in Phytophthora sojae
Source: Front Microbiol. 2021 Oct 7;12:673784. doi: 10.3389/fmicb.2021.673784 (PMC8530017; doi:10.3389/fmicb.2021.673784)
Supplement: Supplementary file 2 [file Data_Sheet_1.ZIP]

Archive with 44 entries (41 files):
- Sanger sequencing results/
- Sanger sequencing results/Donor DNA in plasmid pBS-SK+(the NPTII gene ligated with two 1000 bp fragments flanking PsPTL gene ).txt
- Sanger sequencing results/Results/
- Sanger sequencing results/Results/P10-11_P10-F.ab1
- Sanger sequencing results/Results/P10-11_P10-F.seq
- Sanger sequencing results/Results/P10-11_P10-R.ab1
- Sanger sequencing results/Results/P10-11_P10-R.seq
- Sanger sequencing results/Results/P10-14_P10-F.ab1
- Sanger sequencing results/Results/P10-14_P10-F.seq
- Sanger sequencing results/Results/P10-14_P10-R.ab1
- Sanger sequencing results/Results/P10-14_P10-R.seq
- Sanger sequencing results/Results/P10-23_P10-F.ab1
- Sanger sequencing results/Results/P10-23_P10-F.seq
- Sanger sequencing results/Results/P10-23_P10-R.ab1
- Sanger sequencing results/Results/P10-23_P10-R.seq
- Sanger sequencing results/Results/P10-8_P10-F.ab1
- Sanger sequencing results/Results/P10-8_P10-F.seq
- Sanger sequencing results/Results/P10-8_P10-R.ab1
- Sanger sequencing results/Results/P10-8_P10-R.seq
- Sanger sequencing results/Results/P11-11_P11-F.ab1
- Sanger sequencing results/Results/P11-11_P11-F.seq
- Sanger sequencing results/Results/P11-11_P11-R.ab1
- Sanger sequencing results/Results/P11-11_P11-R.seq
- Sanger sequencing results/Results/P11-14_P11-F.ab1
- Sanger sequencing results/Results/P11-14_P11-F.seq
- Sanger sequencing results/Results/P11-14_P11-R.ab1
- Sanger sequencing results/Results/P11-14_P11-R.seq
- Sanger sequencing results/Results/P11-23_P11-F.ab1
- Sanger sequencing results/Results/P11-23_P11-F.seq
- Sanger sequencing results/Results/P11-23_P11-R.ab1
- Sanger sequencing results/Results/P11-23_P11-R.seq
- Sanger sequencing results/Results/P11-8_P11-F.ab1
- Sanger sequencing results/Results/P11-8_P11-F.seq
- Sanger sequencing results/Results/P11-8_P11-R.ab1
- Sanger sequencing results/Results/P11-8_P11-R.seq
- Sanger sequencing results/Splicing sequences/
- Sanger sequencing results/Splicing sequences/P10-11.seq
- Sanger sequencing results/Splicing sequences/P10-14.seq
- Sanger sequencing results/Splicing sequences/P10-23.seq
- Sanger sequencing results/Splicing sequences/P10-8.seq
- Sanger sequencing results/Splicing sequences/P11-11.seq
- Sanger sequencing results/Splicing sequences/P11-14.seq
- Sanger sequencing results/Splicing sequences/P11-23.seq
- Sanger sequencing results/Splicing sequences/P11-8.seq
