# Supplementary material for: A Patched-Like Protein PsPTL Is Not Essential for the Growth and Response to Various Stresses in Phytophthora sojae
Source: Front Microbiol. 2021 Oct 7;12:673784. doi: 10.3389/fmicb.2021.673784 (PMC8530017; doi:10.3389/fmicb.2021.673784)
Supplement: Supplementary file 2 [file Data_Sheet_1.ZIP › Sanger sequencing results/Donor DNA in plasmid pBS-SK+(the NPTII gene ligated with two 1000 bp fragments flanking PsPTL gene ).txt]

GCCCAGTCCCGTCTTCTTGTACAGGTGGCCGGCCTTGCGCAGGAAGGAGGAGGACGACGAGCCGTTGCCCGCGGAGCTCGAGAGCGCGGCGGCGGCCGATGACGCCAATGGCGCAGGCGGCGGCGACTGCGGCGAGTTGTGCATCGTAGCGGCGGCGCCAGCAGTAGCGGCTTCTTGGCTGGTGCTTGGGTGGGCGCTGGGCAGCGACTTGCGGACTGATGAGAAGCTCGCCATCTTTCGCTTGTCACGCAGTTACGCGGAGGGATCAGGCCGGGCCCATACTGGGCGCTAGTGAAATGGCAAGGACGGGGCAGGTTGAAGCCCAGTTCTGCGTACTGTGGGTGACCTGGCGCCGCCAGTTTCACGCGCGATGCGCGCACGTCAAGCTCCCGCTTTGCTTGACGGCAACGTCCTCGCCGATCTGCCTTGGTCTGCCATGCTGACTTGCATCCGCGGCCTTCGTGCATTGCGGATTCGTTAGTGTTTCTGCCCAGGTGGATGCCAGCGGTTCAACGCCAGCTTCGGCTCGGCACATTGGCGTTGGCTGACTCACTTGGCGCTGGTGGTGGAGTCCACGCCACCAGCATTTTGTCGCTCGAGCAGACTGCGGCAGCATTGTCGATCGAATCCCACCAGATTGCTGGAGCTCAATGCCGCTCGTTTGTCCGTCGGGTCCGTCGTTCAACTGACCCCAAGCTCTTCTATAGGAGCTATAGGTCTGCATTTGAAAGCGTTATCAGAGCACGTTTGACTACCATGGTTGGCTGGCCAAGGAGCACTCGAAGCATGTTGGCTAGACGGCCAAAGTCATCGACTTTGTGGTACTCGAAGTGAAGACGCACGAACTCGTCTGCTGCGTTTTCAAGCAGCACAGACAGCCCTCGTATCAGCTCGCACTTCAACCACTCACTTGGTCTTTGTAATGATCCCTCGTCTCGACGCTCATTGGCCAATAGTCCCCATTCAGCTTCAATCTCCTTCCTCCCTCCCTCTCCGAGCCATGATTGAACAAGATGGATTGCACGCAGGTTCTCCGGCCGCTTGGGTGGAGAGGCTATTCGGCTATGACTGGGCACAACAGACAATCGGCTGCTCTGATGCCGCCGTGTTCCGGCTGTCAGCGCAGGGGCGCCCGGTTCTTTTTGTCAAGACCGACCTGTCCGGTGCCCTGAATGAACTGCAGGACGAGGCAGCGCGGCTATCGTGGCTGGCCACGACGGGCGTTCCTTGCGCAGCTGTGCTCGACGTTGTCACTGAAGCGGGAAGGGACTGGCTGCTATTGGGCGAAGTGCCGGGGCAGGATCTCCTGTCATCTCACCTTGCTCCTGCCGAGAAAGTATCCATCATGGCTGATGCAATGCGGCGGCTGCATACGCTTGATCCGGCTACCTGCCCATTCGACCACCAAGCGAAACATCGCATCGAGCGAGCACGTACTCGGATGGAAGCCGGTCTTGTCGATCAGGATGATCTGGACGAAGAGCATCAGGGGCTCGCGCCAGCCGAACTGTTCGCCAGGCTCAAGGCGCGCATGCCCGACGGCGAGGATCTCGTCGTGACCCATGGCGATGCCTGCTTGCCGAATATCATGGTGGAAAATGGCCGCTTTTCTGGATTCATCGACTGTGGCCGGCTGGGTGTGGCGGACCGCTATCAGGACATAGCGTTGGCTACCCGTGATATTGCTGAAGAGCTTGGCGGCGAATGGGCTGACCGCTTCCTCGTGCTTTACGGTATCGCCGCTCCCGATTCGCAGCGCATCGCCTTCTATCGCCTTCTTGACGAGTTCTTCTGAGTGGTGCTAGGTGTCAACAATACTTCTCTGGCCCACATAAGAAACAACACTTCGGTTTTCTGGACATAACTATTTACAAAAAAATCGTTTGGCGACTCGCCGAACACTGCGCATTTGCTCCGTTTCACGCTATGATTTAAAAAATCTAGCAGCAGAAAGAAAAGAGAAACAGCCTTTTATCTGAAGTCCGTTTTAGGCAACATTAGGTTTTTTAGCGAGGTGCCGTCAAAAATTAGCGATATTAGAAAATAAAATATCACCGTAATCGCGAGTGACTGCTTTACCCTTATGTTCGGTTGTCGATGTTGTAGCGCCTGTTGGAGACGAGTTAGAAGGGCTACAGTTTTGAGGGTTTTCTACGCGATTATCTCGACATGCGCAGACCCATTTATTTTGGCCAATAGTAAGCTGAAACAGTTGATTATACCCAATCATATGTGACATGTGGTCCACATCAAATTGAGGTTTAATGCCGAATGTTGTTACTTAAGTGGGCCAGAGAAGTATAAACCAGACTGTGCTGAAGTCACGTGGTTTTCAATTCGAGGTAGACTCTTACTGTTCGCAAGTCTACGAATTTGCGTTGTCATAGAAAATGATCTCGCGGATGAGTGGATGCCAGCCTACCACGCATTCTTGCGCCAGAACTGCCACCATTCCTTGGCCAGCAATCCCTTTTTGCGTCGCCAGAGCGCAGAGAACTCCAAATACTCATGGAAGCGCGGGTCGTCTTTCAGTTTTTAGTCCCAGCGTAGTCAAGATGGTAATCGGGTTTTCATCCTCCTTGAGCCACTGGCGGTACTTTTTGTTTTTCGCGATCTTCTCCAGCTTCGCGGGGTCCTTGGTGAACCGGTTCGTTAGCTTGATGATCAAGGTGAACGCCCTCTCCTCCTCCTCCTCCGCAATGCCCGTGCTGTCAACTCGAAGCCGTCTCTTCCTGGCCAGGCTGTCCCCATCGGCGAGTCCGTCAAAGTCAGACGCGGTTACCTTCGTCAATCTC
